# Supplementary material for: Logistic Mixed‐Effects Model Analysis With Pseudo‐Observations for Estimating Risk Ratios in Clustered Binary Data Analysis
Source: Stat Med. 2025 Sep 22;44(20-22):e70280. doi: 10.1002/sim.70280 (PMC12454234; doi:10.1002/sim.70280)
Supplement: Supplementary file 1 — Data S1: sim70280‐sup‐0001‐Supinfo.zip. [file SIM-44-0-s001.zip]

Archive with 2 entries (2 files):
- sim70280-sup-0002-Supinfo2@R examlpe code.r
- sim70280-sup-0003-Supinfo3@SupportingInformation20250801.pdf
