# Supplementary material for: Logistic Mixed‐Effects Model Analysis With Pseudo‐Observations for Estimating Risk Ratios in Clustered Binary Data Analysis
Source: Stat Med. 2025 Sep 22;44(20-22):e70280. doi: 10.1002/sim.70280 (PMC12454234; doi:10.1002/sim.70280)
Supplement: Supplementary file 1 — Data S1: sim70280‐sup‐0001‐Supinfo.zip. [file SIM-44-0-s001.zip › sim70280-sup-0002-Supinfo2@R examlpe code.r]

# "Logistic mixed-effects model analysis with pseudo-observations for estimating risk ratios in clustered binary data analysis"
# by Hisashi Noma and Masahiko Gosho

#  R example code for implementing the modified logistic mixed-effects model analysis

# The "glmmrr" package
# GitHub webpage: https://github.com/nomahi/glmmrr/

###

# Download the R package file from the following URL:
# https://github.com/nomahi/glmmrr/raw/main/glmmrr_1.1-1.tar.gz

# Then, install the package (tar.gz format) by R menu: "packages" -> "Install package(s) from local files...".

###

library("glmmrr")				# load the "glmmrr" package
library("glmmML")				# load the "glmmML" package

##

# Analyzing the example dataset "resp" using the modified logistic mixed-effects model analysis

data(resp)

gmm1 <- glmmML(y ~ treat + baseline + center + sex + age, data=resp, family =binomial, cluster=id, method="ghq")		# Ordinary logistic mixed model analysis

resp.t <- adpdt(y, resp)		# Adding pseudo-observations to the original dataset
	
gmm2 <- glmmML(y ~ treat + baseline + center + sex + age, data=resp.t, family =binomial, cluster=id, method="ghq")		# Modified logistic mixed model analysis with pseudo-observations

scoef(gmm1, eform=TRUE)			# Odds-ratio estimates
scoef(gmm2, eform=TRUE)			# Risk-ratio estimates; 95%CIs and P-values are incorrect (based on the naive model variances)

###

library("doSNOW")					# load the "doSNOW" package
library("doParallel")				# load the "doParallel" package

cl <- makeSOCKcluster(max(detectCores()-1,1))
registerDoSNOW(cl)

B <- 1000		# number of resampling

opts <- list(progress = function(x) print(paste0(x,"th bootstrap is completed.")))

R1 <- foreach(b = 1:B, .combine = rbind, .options.snow = opts) %dopar% {

	library("glmmML")
	library("glmmrr")
	
	resp.b <- cboot(id, resp)		# Creating cluster-bootstrap resamling dataset
	resp.t <- adpdt(y, resp.b) 		# Adding the pseudo-observations

	gmm.b <- glmmML(y ~ treat + baseline + center + sex + age, data=resp.t, family =binomial, cluster=cluster.b, method="ghq")		# Modified logistic mixed model analysis with pseudo-observations
	gmm.b$coefficients

}

stopCluster(cl)

scoef(gmm2, eform=TRUE)			# Risk-ratio estimates; 95%CIs and P-values are incorrect (based on the naive model variances)
sboot(R1,eform=TRUE)			# 95%CIs and P-values of risk-ratios by bootstrap


##

# Analyzing the example dataset "mch" using the modified logistic mixed-effects model analysis

data(mch)

mch2 <- mch[mch$ses==2,]		# Specify the 2nd quintile subgroup

gmm1 <- glmmML(y ~ x, data=mch2, family =binomial, cluster=SOUM, method="ghq")		# Ordinary logistic mixed model analysis

mch.t <- adpdt(y, mch2)		# Adding pseudo-observations to the original dataset
	
gmm2 <- glmmML(y ~ x, data=mch.t, family =binomial, cluster=SOUM, method="ghq")		# Modified logistic mixed model analysis with pseudo-observations

scoef(gmm1, eform=TRUE)			# Odds-ratio estimates
scoef(gmm2, eform=TRUE)			# Risk-ratio estimates; 95%CIs and P-values are incorrect (based on the naive model variances)

###

library("doSNOW")					# load the "doSNOW" package
library("doParallel")				# load the "doParallel" package

cl <- makeSOCKcluster(max(detectCores()-1,1))
registerDoSNOW(cl)

B <- 1000		# number of resampling

opts <- list(progress = function(x) print(paste0(x,"th bootstrap is completed.")))

R1 <- foreach(b = 1:B, .combine = rbind, .options.snow = opts) %dopar% {

	library("glmmML")
	library("glmmrr")
	
	mch.b <- cboot(SOUM, mch2)		# Creating cluster-bootstrap resamling dataset
	mch.t <- adpdt(y, mch.b)  		# Adding the pseudo-observations

	gmm.b <- glmmML(y ~ x, data=mch.t, family =binomial, cluster=cluster.b, method="ghq")		# Modified logistic mixed model analysis with pseudo-observations
	gmm.b$coefficients

}

stopCluster(cl)

scoef(gmm2, eform=TRUE)			# Risk-ratio estimates; 95%CIs and P-values are incorrect (based on the naive model variances)
sboot(R1,eform=TRUE)			# 95%CIs and P-values of risk-ratios by bootstrap
